# Supplementary material for: Distinct Gut Microbiota Signatures in Mice Treated with Commonly Used Food Preservatives
Source: Microorganisms. 2021 Nov 7;9(11):2311. doi: 10.3390/microorganisms9112311 (PMC8617889; doi:10.3390/microorganisms9112311)
Supplement: Supplementary file 1 [file microorganisms-09-02311-s001.zip]

Archive with 1 entries (1 files):
- microorganisms-1404522-supplementary.pdf
